# Supplementary material for: Effects of Electrochemotherapy on Immunologically Important Modifications in Tumor Cells
Source: Vaccines (Basel). 2023 Apr 30;11(5):925. doi: 10.3390/vaccines11050925 (PMC10223734; doi:10.3390/vaccines11050925)
Supplement: Supplementary file 1 [file vaccines-11-00925-s001.zip]

Archive with 1 entries (1 files):
- vaccines-2348782-supplementary.pdf
